# Supplementary material for: Challenging Cases of Aortic Prosthesis Dysfunction, the Importance of Multimodality Imaging, a Case Series
Source: Diagnostics (Basel). 2021 Dec 8;11(12):2305. doi: 10.3390/diagnostics11122305 (PMC8700716; doi:10.3390/diagnostics11122305)
Supplement: Supplementary file 1 [file diagnostics-11-02305-s001.zip]

Archive with 2 entries (2 files):
- diagnostics-1427967 videos.zip
- diagnostics-1427967-supplementary.pdf
